# Supplementary material for: ﻿Two new species of Entoloma subg. Cyanula sect. Asprella (Entolomataceae, Agaricales) from subtropical regions of China
Source: MycoKeys. 2025 Dec 2;126:41–55. doi: 10.3897/mycokeys.126.173472 (PMC12690379; doi:10.3897/mycokeys.126.173472)
Supplement: XML Treatment for Entoloma qingluan [file mycokeys.126.173472-treatment1.xml]

<!DOCTYPE tp:taxon-treatment
  PUBLIC "-//TaxonX//DTD Taxonomic Treatment Publishing DTD v0 20100105//EN" "tax-treatment-NSO.dtd">
<tp:taxon-treatment xmlns:tp="http://www.plazi.org/taxpub"><tp:treatment-meta><kwd-group><label>Taxon classification</label><kwd>
                <named-content content-type="kingdom">Fungi</named-content>
              </kwd><kwd>
                <named-content content-type="order">Agaricales</named-content>
              </kwd><kwd>
                <named-content content-type="family">Entolomataceae</named-content>
              </kwd></kwd-group><mixed-citation publication-type="journal"><person-group><name><surname>Xu</surname><given-names>Yu-Qin</given-names></name><name><surname>Zeng</surname><given-names>Hui</given-names></name><name><surname>Guo</surname><given-names>Liu-Hua</given-names></name><name><surname>Yan</surname><given-names>Jun-Qing</given-names></name><name><surname>Wang</surname><given-names>Sheng-Nan</given-names></name></person-group><article-title>﻿Two new species of <italic><tp:taxon-name><tp:taxon-name-part taxon-name-part-type="genus" reg="Entoloma">Entoloma</tp:taxon-name-part></tp:taxon-name></italic> subg. <italic><tp:taxon-name><tp:taxon-name-part taxon-name-part-type="genus" reg="Entoloma"/><tp:taxon-name-part taxon-name-part-type="subgenus" reg="Cyanula">Cyanula</tp:taxon-name-part></tp:taxon-name></italic> sect. <italic><tp:taxon-name><tp:taxon-name-part taxon-name-part-type="genus" reg="Entoloma"/><tp:taxon-name-part taxon-name-part-type="section" reg="Asprella">Asprella</tp:taxon-name-part></tp:taxon-name></italic> (<tp:taxon-name><tp:taxon-name-part taxon-name-part-type="family">Entolomataceae</tp:taxon-name-part></tp:taxon-name>, <tp:taxon-name><tp:taxon-name-part taxon-name-part-type="order">Agaricales</tp:taxon-name-part></tp:taxon-name>) from subtropical regions of China</article-title><source>MycoKeys</source><day>02</day><month>12</month><year>2025</year><volume>126</volume><fpage>41</fpage><lpage>55</lpage><pub-id pub-id-type="doi">10.3897/mycokeys.126.173472</pub-id></mixed-citation></tp:treatment-meta><tp:nomenclature><label>﻿</label><tp:taxon-name><object-id xmlns:xlink="http://www.w3.org/1999/xlink" content-type="arpha" xlink:type="simple">B5AC2507-D11D-5C05-9637-AB662D58A161</object-id>
              <tp:taxon-name-part taxon-name-part-type="genus" reg="Entoloma">Entoloma</tp:taxon-name-part>
              <tp:taxon-name-part taxon-name-part-type="species" reg="qingluan">qingluan</tp:taxon-name-part>
              <object-id xmlns:xlink="http://www.w3.org/1999/xlink" content-type="mycobank" xlink:type="simple">MycoBank No: 860910</object-id>
            </tp:taxon-name><tp:taxon-authority>J.Q. Yan, Y.Q. Xu &amp; S.N. Wang</tp:taxon-authority><tp:taxon-status xmlns:xlink="http://www.w3.org/1999/xlink" xlink:type="simple">sp. nov.</tp:taxon-status><xref ref-type="fig" rid="F2">Fig. 2</xref></tp:nomenclature><tp:treatment-sec sec-type="etymology" id="SECID0EW4BG"><title>Etymology.</title><p>Derived from Hanyu Pinyin, the epithet alludes to the Qingluan bird of the <italic>Classic of Mountains and Seas</italic>, whose plumage matches the fungus’s color.</p><fig id="F2" position="float" orientation="portrait"><object-id xmlns:xlink="http://www.w3.org/1999/xlink" content-type="doi" xlink:type="simple">10.3897/mycokeys.126.173472.figure2</object-id><object-id xmlns:xlink="http://www.w3.org/1999/xlink" content-type="arpha" xlink:type="simple">1AD840E7-38DE-52E3-8B4D-77B7DD9C65B7</object-id><label>Figure 2.</label><caption><p><italic><tp:taxon-name><tp:taxon-name-part taxon-name-part-type="genus" reg="Entoloma">Entoloma</tp:taxon-name-part> <tp:taxon-name-part taxon-name-part-type="species" reg="qingluan">qingluan</tp:taxon-name-part></tp:taxon-name></italic>. <bold>A.</bold> Basidiomata; <bold>B, H, I.</bold> Basidiospores; <bold>C.</bold> Basidia; <bold>D, E.</bold> Cheilocystidia; <bold>F, G.</bold> Pileipellis. All microscopic structures were observed in 5% KOH, and 1% Congo red was used as the stain except <bold>F</bold>. Scale bars: 5 mm (<bold>A</bold>); 10 μm (<bold>B</bold>); 20 μm (<bold>C–E</bold>); 10 μm (<bold>F, G</bold>).</p></caption><graphic xmlns:xlink="http://www.w3.org/1999/xlink" xlink:href="mycokeys-126-041-g002.jpg" position="float" orientation="portrait" xlink:type="simple" id="oo_1482252.jpg"><uri content-type="original_file" xlink:type="simple">https://binary.pensoft.net/fig/1482252</uri></graphic></fig></tp:treatment-sec><tp:treatment-sec sec-type="Chinese name" id="SECID0EK6BG"><title>Chinese name.</title><p>青鸾粉褶菌.</p></tp:treatment-sec><tp:treatment-sec sec-type="Holotype" id="SECID0EP6BG"><title>Holotype.</title><p>China • Fujian Province, Wuyishan, 16 August 2023, collected by Nian-kai Zeng, Cheng-feng Nie, Hua-zhi Qin, Hui Deng, Tian Jiang, Run-xiang Zhao, HFJAU5122.</p></tp:treatment-sec><tp:treatment-sec sec-type="diagnosis" id="SECID0EU6BG"><title>Diagnosis.</title><p><italic><tp:taxon-name><tp:taxon-name-part taxon-name-part-type="genus" reg="Entoloma">Entoloma</tp:taxon-name-part> <tp:taxon-name-part taxon-name-part-type="species" reg="qingluan">qingluan</tp:taxon-name-part></tp:taxon-name></italic> is mainly characterized by the rather small, tricholomatoid basidiomata; a convex, bluish grey to blackish blue pileus; paler greyish blue lamellae with sterile lamellae edge; narrow clavate cheilocystidia, and pileipellis cells containing dark brown vacuolar pigments; clamp connections absent.</p></tp:treatment-sec><tp:treatment-sec sec-type="Macromorphology" id="SECID0EGAAI"><title>Macromorphology.</title><p>Basidiomata rather small, tricholomatoid. Pileus 6.0–8.0 mm wide, convex, slightly umbonate, bluish grey to blackish blue (20F3–5), darker at center, paler toward margin, margin entire, slightly involute. Lamellae moderately distant, 0.5–1.5 mm wide, adnate, ventricose, with two tiers of lamellulae, paler greyish blue (21C5), edge serrate to crenate, concolorous. Stipe 7.0–16.5 × 1.2–2.0 mm, central, terete, slightly broadened downward, hollow, blue-black to dark blue or greyish blue (20E5–20D4), the surface is covered with white, velutinous to fibrillose-scales, base with white tomentum. Odor and taste not recorded.</p></tp:treatment-sec><tp:treatment-sec sec-type="Micromorphology" id="SECID0ELAAI"><title>Micromorphology.</title><p>Basidiospores (7.5)8.5–10.5 × 6.5–8.0(8.5) μm, av = 9.4 × 7.2 μm, Q = 1.2–1.3 (Qm = 1.29 ± 0.03, n = 52), heterodiametrical, 5–7-angled in profile view, thick-walled, appearing nodulose, inamyloid. Basidia 37.0–54.5 × 9.0–12.5 μm, clavate, 4-spored. Pleurocystidia absent. Lamellae edge sterile, poliopus-type. Cheilocystidia clustered on lamella edge, 9.5–25.5 × 3.0–6.0 μm, narrowly clavate to subcylindrical. Lamellar trama regular, hyphae cells 3.5–6.0 µm wide. Pileipellis a trichoderm made up of clavate terminal cells, 5.5–16.0 μm, slightly constricted or level at the septa, with rounded or acute ends and dark brown vacuolar pigment. Stipitipellis transitional between cutis and trichoderm, composed of hyphae 4.0–8.0 μm wide, slightly constricted at septa, apices rounded, with brilliant granules abundant. Clamp connections absent.</p></tp:treatment-sec><tp:treatment-sec sec-type="habitat" id="SECID0E1AAI"><title>Habitat.</title><p>Scattered on mixed forest floors dominated by broad-leaved trees, such as <italic><tp:taxon-name><tp:taxon-name-part taxon-name-part-type="genus" reg="Pinus">Pinus</tp:taxon-name-part></tp:taxon-name></italic> spp. and <italic><tp:taxon-name><tp:taxon-name-part taxon-name-part-type="genus" reg="Pterocarya">Pterocarya</tp:taxon-name-part></tp:taxon-name></italic> spp.</p></tp:treatment-sec><tp:treatment-sec sec-type="material" id="SECID0EOBAI"><title>Additional specimens examined.</title><p>China • Fujian Province, Wuyishan, 16 August 2023, collected by Nian-kai Zeng, Cheng-feng Nie, Hua-zhi Qin, Hui Deng, Tian Jiang, Run-xiang Zhao, HFJAU5723.</p></tp:treatment-sec><tp:treatment-sec sec-type="notes" id="SECID0ETBAI"><title>Notes.</title><p>Considering the characteristics of this species, such as a darker-colored center on the pileus, blue stipe, and sterile lamella edges of the poliopus-type, this species can be classified into the subg. <tp:taxon-name><tp:taxon-name-part taxon-name-part-type="genus" reg="Entoloma"/><tp:taxon-name-part taxon-name-part-type="genus" reg="Cyanula">Cyanula</tp:taxon-name-part> <tp:taxon-name-part taxon-name-part-type="infraspecific-rank">sect.</tp:taxon-name-part> <tp:taxon-name-part taxon-name-part-type="section" reg="Asprella">Asprella</tp:taxon-name-part></tp:taxon-name> (<xref ref-type="bibr" rid="B38">Noordeloos et al. 2022a</xref>). However, it is impossible to classify <italic><tp:taxon-name><tp:taxon-name-part taxon-name-part-type="genus" reg="Entoloma">E.</tp:taxon-name-part> <tp:taxon-name-part taxon-name-part-type="species" reg="qingluan">qingluan</tp:taxon-name-part></tp:taxon-name></italic> into any of the subsections under this group based solely on morphological characteristics. Morphologically, this species is most similar to <italic><tp:taxon-name><tp:taxon-name-part taxon-name-part-type="genus" reg="Entoloma">E.</tp:taxon-name-part> <tp:taxon-name-part taxon-name-part-type="species" reg="cistocruentatum">cistocruentatum</tp:taxon-name-part></tp:taxon-name></italic> Vila, Noordel. &amp; Dima. However, <italic><tp:taxon-name><tp:taxon-name-part taxon-name-part-type="genus" reg="Entoloma">E.</tp:taxon-name-part> <tp:taxon-name-part taxon-name-part-type="species" reg="cistocruentatum">cistocruentatum</tp:taxon-name-part></tp:taxon-name></italic> has fertile lamellae edges, lacks cheilocystidia, and possesses blue pigment in the pileipellis (<xref ref-type="bibr" rid="B39">Noordeloos et al. 2022b</xref>).</p><p>Morphologically, the new species is easily confused with <italic><tp:taxon-name><tp:taxon-name-part taxon-name-part-type="genus" reg="Entoloma">E.</tp:taxon-name-part> <tp:taxon-name-part taxon-name-part-type="species" reg="cyaneolilacinum">cyaneolilacinum</tp:taxon-name-part></tp:taxon-name></italic> Noordel., J.B. Jordal, Brandrud &amp; Dima. Both have a blue pileus and stipe, similar-sized spores, and brown vacuolar pigment in the pileipellis. However, the latter has a pileus with translucent stripes, emarginate lamellae that are white with a faint bluish tinge, fertile edges, and lacks cheilocystidia (<xref ref-type="bibr" rid="B8">Crous et al. 2021a</xref>). In addition, <italic><tp:taxon-name><tp:taxon-name-part taxon-name-part-type="genus" reg="Entoloma">E.</tp:taxon-name-part> <tp:taxon-name-part taxon-name-part-type="species" reg="azureosquamulosum">azureosquamulosum</tp:taxon-name-part></tp:taxon-name></italic> Xiao L. He &amp; T.H. Li, discovered in southern China, also shows considerable similarity to this species. Both exhibit tricholomatoid basidiomata, with a blue pileus, adnate lamellae, sterile lamella edges, regular lamellar trama, and trichoderm pileipellis. However, <italic><tp:taxon-name><tp:taxon-name-part taxon-name-part-type="genus" reg="Entoloma">E.</tp:taxon-name-part> <tp:taxon-name-part taxon-name-part-type="species" reg="azureosquamulosum">azureosquamulosum</tp:taxon-name-part></tp:taxon-name></italic> has white to pink lamellae with a blue-tinged edge, fusoid cheilocystidia, and caulocystidia (<xref ref-type="bibr" rid="B14">He et al. 2012</xref>).</p></tp:treatment-sec><ref-list><ref id="B38"><mixed-citation xmlns:xlink="http://www.w3.org/1999/xlink" xlink:type="simple"><person-group><name name-style="western"><surname>Noordeloos</surname><given-names>ME</given-names></name><name name-style="western"><surname>Dima</surname><given-names>B</given-names></name><name name-style="western"><surname>Morozova</surname><given-names>O</given-names></name><name name-style="western"><surname>Reschke</surname><given-names>K</given-names></name><name name-style="western"><surname>Jansen</surname><given-names>G</given-names></name><name name-style="western"><surname>Brandrud</surname><given-names>TE</given-names></name><name name-style="western"><surname>Jordal</surname><given-names>JB</given-names></name><name name-style="western"><surname>Bendiksen</surname><given-names>E</given-names></name><name name-style="western"><surname>Vila</surname><given-names>J</given-names></name></person-group> (<year>2022a</year>) <source><italic><tp:taxon-name><tp:taxon-name-part taxon-name-part-type="genus">Entoloma</tp:taxon-name-part></tp:taxon-name></italic> Sensu Lato. Subgenera <italic><tp:taxon-name><tp:taxon-name-part taxon-name-part-type="genus"/><tp:taxon-name-part taxon-name-part-type="subgenus">Cyanula</tp:taxon-name-part></tp:taxon-name></italic>, <italic><tp:taxon-name><tp:taxon-name-part taxon-name-part-type="genus">Leptonia</tp:taxon-name-part></tp:taxon-name></italic>, <italic><tp:taxon-name><tp:taxon-name-part taxon-name-part-type="genus">Nolanea</tp:taxon-name-part></tp:taxon-name></italic>, <italic><tp:taxon-name><tp:taxon-name-part taxon-name-part-type="genus">Trichopilus</tp:taxon-name-part></tp:taxon-name></italic> and the/<italic><tp:taxon-name><tp:taxon-name-part taxon-name-part-type="genus"/><tp:taxon-name-part taxon-name-part-type="section">Rhombisporum</tp:taxon-name-part></tp:taxon-name></italic> Clade.</source><publisher-name>Candusso Edtrice di Lidia Carla Candusso Via Saronnino 41/47 I-21040–Origgio VA</publisher-name>, <publisher-loc>Italy</publisher-loc>, <size units="page">968 pp</size>.</mixed-citation></ref><ref id="B39"><mixed-citation xmlns:xlink="http://www.w3.org/1999/xlink" xlink:type="simple"><person-group><name name-style="western"><surname>Noordeloos</surname><given-names>ME</given-names></name><name name-style="western"><surname>Vila</surname><given-names>J</given-names></name><name name-style="western"><surname>Jordal</surname><given-names>JB</given-names></name><name name-style="western"><surname>Kehlet</surname><given-names>T</given-names></name><name name-style="western"><surname>Brandrud</surname><given-names>TE</given-names></name><name name-style="western"><surname>Bendiksen</surname><given-names>E</given-names></name><name name-style="western"><surname>Moreau</surname><given-names>P-A</given-names></name><name name-style="western"><surname>Dondl</surname><given-names>M</given-names></name><name name-style="western"><surname>lorås</surname><given-names>J</given-names></name><name name-style="western"><surname>Larsson</surname><given-names>E</given-names></name><name name-style="western"><surname>Dima</surname><given-names>B</given-names></name></person-group> (<year>2022b</year>) <article-title>Contributions to the revision of the genus <italic><tp:taxon-name><tp:taxon-name-part taxon-name-part-type="genus">Entoloma</tp:taxon-name-part></tp:taxon-name></italic> (<tp:taxon-name><tp:taxon-name-part taxon-name-part-type="phylum">Basidiomycota</tp:taxon-name-part></tp:taxon-name>, <tp:taxon-name><tp:taxon-name-part taxon-name-part-type="order">Agaricales</tp:taxon-name-part></tp:taxon-name>) in europe: six new species from subgenus <tp:taxon-name><tp:taxon-name-part taxon-name-part-type="genus"/><tp:taxon-name-part taxon-name-part-type="subgenus">Cyanula</tp:taxon-name-part></tp:taxon-name> and typification of <italic>E. Incarnatofuscescens</italic>.</article-title><source>Fungal Systematics and Evolution</source><volume>9</volume>: <fpage>87</fpage>–<lpage>97</lpage>. <ext-link xlink:href="10.3114/fuse.2022.09.06" ext-link-type="doi" xlink:type="simple">https://doi.org/10.3114/fuse.2022.09.06</ext-link></mixed-citation></ref><ref id="B8"><mixed-citation xmlns:xlink="http://www.w3.org/1999/xlink" xlink:type="simple"><person-group><name name-style="western"><surname>Crous</surname><given-names>PW</given-names></name><name name-style="western"><surname>Cowan</surname><given-names>DA</given-names></name><name name-style="western"><surname>Maggs-Kölling</surname><given-names>G</given-names></name><name name-style="western"><surname>Yilmaz</surname><given-names>N</given-names></name><name name-style="western"><surname>Thangavel</surname><given-names>R</given-names></name><name name-style="western"><surname>Wingfield</surname><given-names>MJ</given-names></name><name name-style="western"><surname>Noordeloos</surname><given-names>M</given-names></name><name name-style="western"><surname>Dima</surname><given-names>B</given-names></name><name name-style="western"><surname>Brandrud</surname><given-names>TE</given-names></name><name name-style="western"><surname>Jansen</surname><given-names>GM</given-names></name><name name-style="western"><surname>Morozova</surname><given-names>O</given-names></name><name name-style="western"><surname>Vila</surname><given-names>J</given-names></name><name name-style="western"><surname>Shivas</surname><given-names>R</given-names></name><name name-style="western"><surname>Tan</surname><given-names>YP</given-names></name><name name-style="western"><surname>Bishop-Hurley</surname><given-names>SL</given-names></name><name name-style="western"><surname>Lacey</surname><given-names>E</given-names></name><name name-style="western"><surname>Marney</surname><given-names>TS</given-names></name><name name-style="western"><surname>Larsson</surname><given-names>E</given-names></name><name name-style="western"><surname>Floch</surname><given-names>GL</given-names></name><name name-style="western"><surname>Lombard</surname><given-names>L</given-names></name><name name-style="western"><surname>Nodet</surname><given-names>P</given-names></name><name name-style="western"><surname>Hubka</surname><given-names>V</given-names></name><name name-style="western"><surname>Alvarado</surname><given-names>P</given-names></name><name name-style="western"><surname>Berraf-Tebbal</surname><given-names>A</given-names></name><name name-style="western"><surname>Reyes</surname><given-names>JD</given-names></name><name name-style="western"><surname>Delgado</surname><given-names>G</given-names></name><name name-style="western"><surname>Eichmeier</surname><given-names>A</given-names></name><name name-style="western"><surname>Jordal</surname><given-names>JB</given-names></name><name name-style="western"><surname>Kachalkin</surname><given-names>A</given-names></name><name name-style="western"><surname>Kubátová</surname><given-names>A</given-names></name><name name-style="western"><surname>Macia-Vicente</surname><given-names>JG</given-names></name><name name-style="western"><surname>Malysheva</surname><given-names>E</given-names></name><name name-style="western"><surname>Papp</surname><given-names>V</given-names></name><name name-style="western"><surname>Sharma</surname><given-names>A</given-names></name><name name-style="western"><surname>Spetik</surname><given-names>M</given-names></name><name name-style="western"><surname>Strašiftáková</surname><given-names>D</given-names></name><name name-style="western"><surname>Tomashevskaya</surname><given-names>MA</given-names></name><name name-style="western"><surname>Abad</surname><given-names>JA</given-names></name><name name-style="western"><surname>Abad</surname><given-names>ZG</given-names></name><name name-style="western"><surname>Alexandrova</surname><given-names>AV</given-names></name><name name-style="western"><surname>Anand</surname><given-names>G</given-names></name><name name-style="western"><surname>Arenas</surname><given-names>F</given-names></name><name name-style="western"><surname>Ashtekar</surname><given-names>ND</given-names></name><name name-style="western"><surname>Balashov</surname><given-names>S</given-names></name><name name-style="western"><surname>Bañares</surname><given-names>Á</given-names></name><name name-style="western"><surname>Baroncelli</surname><given-names>R</given-names></name><name name-style="western"><surname>Bera</surname><given-names>I</given-names></name><name name-style="western"><surname>Biketova</surname><given-names>AY</given-names></name><name name-style="western"><surname>Blomquist</surname><given-names>CL</given-names></name><name name-style="western"><surname>Boekhout</surname><given-names>T</given-names></name><name name-style="western"><surname>Boertmann</surname><given-names>D</given-names></name><name name-style="western"><surname>Bulyonkova</surname><given-names>T</given-names></name><name name-style="western"><surname>Burgess</surname><given-names>TI</given-names></name><name name-style="western"><surname>Carnegie</surname><given-names>A</given-names></name><name name-style="western"><surname>Díaz</surname><given-names>JFC</given-names></name><name name-style="western"><surname>Corriol</surname><given-names>G</given-names></name><name name-style="western"><surname>Cunnington</surname><given-names>J</given-names></name><name name-style="western"><surname>Cruz</surname><given-names>M</given-names></name><name name-style="western"><surname>Damm</surname><given-names>U</given-names></name><name name-style="western"><surname>Davoodian</surname><given-names>N</given-names></name><name name-style="western"><surname>Santiago</surname><given-names>A</given-names></name><name name-style="western"><surname>Dearnaley</surname><given-names>JDW</given-names></name><name name-style="western"><surname>Freitas</surname><given-names>LWSd</given-names></name><name name-style="western"><surname>Dhileepan</surname><given-names>K</given-names></name><name name-style="western"><surname>Dimitrov</surname><given-names>RA</given-names></name><name name-style="western"><surname>Piazza</surname><given-names>SD</given-names></name><name name-style="western"><surname>Fatima</surname><given-names>S</given-names></name><name name-style="western"><surname>Fuljer</surname><given-names>F</given-names></name><name name-style="western"><surname>Galera</surname><given-names>H</given-names></name><name name-style="western"><surname>Ghosh</surname><given-names>A</given-names></name><name name-style="western"><surname>Giraldo</surname><given-names>A</given-names></name><name name-style="western"><surname>Glushakova</surname><given-names>AM</given-names></name><name name-style="western"><surname>Gorczak</surname><given-names>M</given-names></name><name name-style="western"><surname>Gouliamova</surname><given-names>D</given-names></name><name name-style="western"><surname>Gramaje</surname><given-names>D</given-names></name><name name-style="western"><surname>Groenewald</surname><given-names>M</given-names></name><name name-style="western"><surname>Gunsch</surname><given-names>CK</given-names></name><name name-style="western"><surname>Gutiérrez</surname><given-names>A</given-names></name><name name-style="western"><surname>Holdom</surname><given-names>D</given-names></name><name name-style="western"><surname>Houbraken</surname><given-names>J</given-names></name><name name-style="western"><surname>Ismailov</surname><given-names>A</given-names></name><name name-style="western"><surname>Istel</surname><given-names>Ł</given-names></name><name name-style="western"><surname>Iturriaga</surname><given-names>T</given-names></name><name name-style="western"><surname>Jeppson</surname><given-names>M</given-names></name><name name-style="western"><surname>Jurjević</surname><given-names>Ž</given-names></name><name name-style="western"><surname>Kalinina</surname><given-names>L</given-names></name><name name-style="western"><surname>I KV</surname><given-names>Kautmanová I</given-names></name><name name-style="western"><surname>Khalid</surname><given-names>AN</given-names></name><name name-style="western"><surname>Kiran</surname><given-names>M</given-names></name><name name-style="western"><surname>Kiss</surname><given-names>L</given-names></name><name name-style="western"><surname>Kovács</surname><given-names>Á</given-names></name><name name-style="western"><surname>Kurose</surname><given-names>D</given-names></name><name name-style="western"><surname>Kušan</surname><given-names>I</given-names></name><name name-style="western"><surname>Lad</surname><given-names>S</given-names></name><name name-style="western"><surname>Læssøe</surname><given-names>T</given-names></name><name name-style="western"><surname>Lee</surname><given-names>HB</given-names></name><name name-style="western"><surname>Luangsa-Ard</surname><given-names>JJ</given-names></name><name name-style="western"><surname>Lynch</surname><given-names>M</given-names></name><name name-style="western"><surname>Popov</surname><given-names>E</given-names></name><name name-style="western"><surname>Matočec</surname><given-names>N</given-names></name><name name-style="western"><surname>Reschke</surname><given-names>K</given-names></name></person-group> (<year>2021a</year>) <article-title>Fungal Planet description sheets: 1182–1283.</article-title><source>Persoonia - Molecular Phylogeny and Evolution of <tp:taxon-name><tp:taxon-name-part taxon-name-part-type="kingdom">Fungi</tp:taxon-name-part></tp:taxon-name></source><volume>46</volume>: <fpage>313</fpage>–<lpage>528</lpage>. <ext-link xlink:href="10.3767/persoonia.2021.46.11" ext-link-type="doi" xlink:type="simple">https://doi.org/10.3767/persoonia.2021.46.11</ext-link></mixed-citation></ref><ref id="B14"><mixed-citation xmlns:xlink="http://www.w3.org/1999/xlink" xlink:type="simple"><person-group><name name-style="western"><surname>He</surname><given-names>X-L</given-names></name><name name-style="western"><surname>Li</surname><given-names>T-H</given-names></name><name name-style="western"><surname>Jiang</surname><given-names>Z-D</given-names></name><name name-style="western"><surname>Shen</surname><given-names>Y-H</given-names></name></person-group> (<year>2012</year>) <article-title>Four new species of <italic><tp:taxon-name><tp:taxon-name-part taxon-name-part-type="genus">Entoloma</tp:taxon-name-part></tp:taxon-name></italic> s.l. (<tp:taxon-name><tp:taxon-name-part taxon-name-part-type="order">Agaricales</tp:taxon-name-part></tp:taxon-name>) from southern China.</article-title><source>Mycological Progress</source><volume>11</volume>: <fpage>915</fpage>–<lpage>925</lpage>. <ext-link xlink:href="10.1007/s11557-012-0807-0" ext-link-type="doi" xlink:type="simple">https://doi.org/10.1007/s11557-012-0807-0</ext-link></mixed-citation></ref></ref-list></tp:taxon-treatment>
