# Supplementary material for: ﻿Two new species of Entoloma subg. Cyanula sect. Asprella (Entolomataceae, Agaricales) from subtropical regions of China
Source: MycoKeys. 2025 Dec 2;126:41–55. doi: 10.3897/mycokeys.126.173472 (PMC12690379; doi:10.3897/mycokeys.126.173472)
Supplement: XML Treatment for Entoloma zilin [file mycokeys.126.173472-treatment2.xml]

<!DOCTYPE tp:taxon-treatment
  PUBLIC "-//TaxonX//DTD Taxonomic Treatment Publishing DTD v0 20100105//EN" "tax-treatment-NSO.dtd">
<tp:taxon-treatment xmlns:tp="http://www.plazi.org/taxpub"><tp:treatment-meta><kwd-group><label>Taxon classification</label><kwd>
                <named-content content-type="kingdom">Fungi</named-content>
              </kwd><kwd>
                <named-content content-type="order">Agaricales</named-content>
              </kwd><kwd>
                <named-content content-type="family">Entolomataceae</named-content>
              </kwd></kwd-group><mixed-citation publication-type="journal"><person-group><name><surname>Xu</surname><given-names>Yu-Qin</given-names></name><name><surname>Zeng</surname><given-names>Hui</given-names></name><name><surname>Guo</surname><given-names>Liu-Hua</given-names></name><name><surname>Yan</surname><given-names>Jun-Qing</given-names></name><name><surname>Wang</surname><given-names>Sheng-Nan</given-names></name></person-group><article-title>﻿Two new species of <italic><tp:taxon-name><tp:taxon-name-part taxon-name-part-type="genus" reg="Entoloma">Entoloma</tp:taxon-name-part></tp:taxon-name></italic> subg. <italic><tp:taxon-name><tp:taxon-name-part taxon-name-part-type="genus" reg="Entoloma"/><tp:taxon-name-part taxon-name-part-type="subgenus" reg="Cyanula">Cyanula</tp:taxon-name-part></tp:taxon-name></italic> sect. <italic><tp:taxon-name><tp:taxon-name-part taxon-name-part-type="genus" reg="Entoloma"/><tp:taxon-name-part taxon-name-part-type="section" reg="Asprella">Asprella</tp:taxon-name-part></tp:taxon-name></italic> (<tp:taxon-name><tp:taxon-name-part taxon-name-part-type="family">Entolomataceae</tp:taxon-name-part></tp:taxon-name>, <tp:taxon-name><tp:taxon-name-part taxon-name-part-type="order">Agaricales</tp:taxon-name-part></tp:taxon-name>) from subtropical regions of China</article-title><source>MycoKeys</source><day>02</day><month>12</month><year>2025</year><volume>126</volume><fpage>41</fpage><lpage>55</lpage><pub-id pub-id-type="doi">10.3897/mycokeys.126.173472</pub-id></mixed-citation></tp:treatment-meta><tp:nomenclature><label>﻿</label><tp:taxon-name><object-id xmlns:xlink="http://www.w3.org/1999/xlink" content-type="arpha" xlink:type="simple">4BC75BCA-73C1-56DF-A950-543E2A7025F4</object-id>
              <tp:taxon-name-part taxon-name-part-type="genus" reg="Entoloma">Entoloma</tp:taxon-name-part>
              <tp:taxon-name-part taxon-name-part-type="species" reg="zilin">zilin</tp:taxon-name-part>
              <object-id xmlns:xlink="http://www.w3.org/1999/xlink" content-type="mycobank" xlink:type="simple">MycoBank No: 860912</object-id>
            </tp:taxon-name><tp:taxon-authority>J.Q. Yan, Y.Q. Xu &amp; S.N. Wang</tp:taxon-authority><tp:taxon-status xmlns:xlink="http://www.w3.org/1999/xlink" xlink:type="simple">sp. nov.</tp:taxon-status><xref ref-type="fig" rid="F3">Fig. 3</xref></tp:nomenclature><tp:treatment-sec sec-type="etymology" id="SECID0EUGAI"><title>Etymology.</title><p>The name “<tp:taxon-name><tp:taxon-name-part taxon-name-part-type="genus" reg="Entoloma"/><tp:taxon-name-part taxon-name-part-type="species" reg="zilin">zilin</tp:taxon-name-part></tp:taxon-name>” is derived from Hanyu Pinyin. The dark purple color of this species reminds people of the mythical <tp:taxon-name><tp:taxon-name-part taxon-name-part-type="genus" reg="Entoloma"/><tp:taxon-name-part taxon-name-part-type="species" reg="zilin">zilin</tp:taxon-name-part></tp:taxon-name> in Chinese legends, which is also depicted as dark purple.</p><fig id="F3" position="float" orientation="portrait"><object-id xmlns:xlink="http://www.w3.org/1999/xlink" content-type="doi" xlink:type="simple">10.3897/mycokeys.126.173472.figure3</object-id><object-id xmlns:xlink="http://www.w3.org/1999/xlink" content-type="arpha" xlink:type="simple">29002E3C-C549-515D-B3F2-88E4B289CDA8</object-id><label>Figure 3.</label><caption><p><italic><tp:taxon-name><tp:taxon-name-part taxon-name-part-type="genus" reg="Entoloma">Entoloma</tp:taxon-name-part> <tp:taxon-name-part taxon-name-part-type="species" reg="zilin">zilin</tp:taxon-name-part></tp:taxon-name></italic>. <bold>A, B.</bold> Basidiomata; <bold>C, G, H.</bold> Basidiospores; <bold>D.</bold> Fertile lamella edge; <bold>E, F.</bold> Pileipellis. All microscopic structures were observed in 5% KOH, and 1% Congo red was used as the stain except <bold>F</bold>. Scale bars: 10 mm (<bold>A–C</bold>); 30 μm (<bold>D</bold>); 20 μm (<bold>E, F</bold>).</p></caption><graphic xmlns:xlink="http://www.w3.org/1999/xlink" xlink:href="mycokeys-126-041-g003.jpg" position="float" orientation="portrait" xlink:type="simple" id="oo_1482253.jpg"><uri content-type="original_file" xlink:type="simple">https://binary.pensoft.net/fig/1482253</uri></graphic></fig></tp:treatment-sec><tp:treatment-sec sec-type="Chinese name" id="SECID0EUIAI"><title>Chinese name.</title><p>紫麟粉褶菌.</p></tp:treatment-sec><tp:treatment-sec sec-type="Holotype" id="SECID0EZIAI"><title>Holotype.</title><p>China • Zhejiang Province, Wenzhou City, Wencheng County, Ya-ping Hu, 25 May 2022, HFJAU3354.</p></tp:treatment-sec><tp:treatment-sec sec-type="diagnosis" id="SECID0E5IAI"><title>Diagnosis.</title><p><italic><tp:taxon-name><tp:taxon-name-part taxon-name-part-type="genus" reg="Entoloma">Entoloma</tp:taxon-name-part> <tp:taxon-name-part taxon-name-part-type="species" reg="zilin">zilin</tp:taxon-name-part></tp:taxon-name></italic> is mainly characterized by the rather small, collybioid basidiomata; pileus surface colored greyish-magenta which is covered with fibrous scales and is also striate; lamellae decurrent to slight sinuate, white with a bluish edge adjacent to the stipe; stipe blue; lamella edge fertile; cheilocystidia absent; pileipellis cells with sepia brown vacuolar pigment; clamp connections absent.</p></tp:treatment-sec><tp:treatment-sec sec-type="Macromorphology" id="SECID0EPJAI"><title>Macromorphology.</title><p>Basidiomata small, collybioid. Pileus 8.0–10.0 mm wide, convex with slight central umbilicate depression, not hygrophanous, margin entire, surface densely covered with fibrous scales, greyish-magenta (14E6), margin and center dark purple (14F5), striate from the margin to the center. Lamellae moderately distant, decurrent to slight sinuate, white with a slight pinkish tinge, edge entire, bluish marginate adjacent to the stipe, with two tiers of lamellulae. Stipe 20.0–25.0 × 1.0–1.5 mm, central, terete, equal, hollow, dark blue (20E5); surface covered with white velutinous scales; base with white mycelium. Odor and taste not recorded.</p></tp:treatment-sec><tp:treatment-sec sec-type="Micromorphology" id="SECID0EUJAI"><title>Micromorphology.</title><p>Basidiospores (8.5)9.0–12.0(13.0) × (6.5)7.0–8.5 μm, av = 10.7 × 7.6 μm, Q = 1.2–1.6(1.7) (Qm = 1.4 ± 0.1, n = 50), heterodiametrical, 5–8-angled in profile view, appearing nodulose, thick-walled, inamyloid. Basidia 29.0–41.0 × 7.0–12.0 μm, clavate, mainly 2-spored, rarely 4-spored. Lamellae edge fertile. Cheilocystidia and pleurocystidia absent. Lamellar trama regular. Pileipellis a trichoderm of cells 7.0–19.0 μm in diameter, cylindrical, slightly constricted at the septa, with cylindrical these terminal cells filled with sepia brown vacuolar pigment. Stipitipellis a cutis of densely arranged cylindrical hyphae 7.0–19.0 μm wide, slightly constricted at the septa, with terminal cells cylindrical to narrowly clavate and with rounded apices. Clamp connections absent.</p></tp:treatment-sec><tp:treatment-sec sec-type="habitat" id="SECID0EZJAI"><title>Habitat.</title><p>Scattered on the ground surface of broad-leaved forests and attached to the soil.</p></tp:treatment-sec><tp:treatment-sec sec-type="notes" id="SECID0E5JAI"><title>Notes.</title><p>Based on the presence of scales and striations on the pileus surface, a blue stipe, and a fertile lamellae edge, the new species can be classified into sect. <tp:taxon-name><tp:taxon-name-part taxon-name-part-type="genus" reg="Entoloma"/><tp:taxon-name-part taxon-name-part-type="section" reg="Asprella">Asprella</tp:taxon-name-part> <tp:taxon-name-part taxon-name-part-type="infraspecific-rank">subsect.</tp:taxon-name-part> <tp:taxon-name-part taxon-name-part-type="subsection" reg="Cyaneolilacina">Cyaneolilacina</tp:taxon-name-part></tp:taxon-name>. Only one species is known in this subsection: <italic><tp:taxon-name><tp:taxon-name-part taxon-name-part-type="genus" reg="Entoloma">E.</tp:taxon-name-part> <tp:taxon-name-part taxon-name-part-type="species" reg="cyaneolilacinum">cyaneolilacinum</tp:taxon-name-part></tp:taxon-name></italic> Noordel., J.B. Jordal, Brandrud &amp; Dima. However, it can be clearly distinguished from the new species by its deep blue to paler lilac-blue pileus, up to 25 mm in diam., and the absence of 2-spored basidia (<xref ref-type="bibr" rid="B8">Crous et al. 2021a</xref>).</p><p>The new species is morphologically similar to <italic><tp:taxon-name><tp:taxon-name-part taxon-name-part-type="genus" reg="Entoloma">E.</tp:taxon-name-part> <tp:taxon-name-part taxon-name-part-type="species" reg="violaceoviride">violaceoviride</tp:taxon-name-part></tp:taxon-name></italic> Arnolds &amp; Noordel. Both have a greyish-magenta pileus with striations and scales. However, the latter has a papillate umbo on the pileus, adnexed lamellae that are initially violaceous then become violaceous-pink, and a stipe that is pale greyish green at first, and then gradually changes from the base upward to bluish-grey with a greenish tinge, with the apex remaining pale green, as well as sterile lamellae edges (<xref ref-type="bibr" rid="B34">Noordeloos 2004</xref>). In addition, the new species also shares certain similarities with <italic><tp:taxon-name><tp:taxon-name-part taxon-name-part-type="genus" reg="Entoloma">E.</tp:taxon-name-part> <tp:taxon-name-part taxon-name-part-type="species" reg="melongenicolor">melongenicolor</tp:taxon-name-part></tp:taxon-name></italic> Noordel. &amp; Hauskn. from Africa (Mahé Island, Seychelles). Both have umbilicate pileus centers, blue stipes, similarly sized spores, fertile lamellae edges, and cheilocystidia absent. However, the latter has an aubergine-colored pileus, pale brick-red lamellae, and a pileipellis with bluish-brown vacuolar pigment (<xref ref-type="bibr" rid="B36">Noordeloos and Hausknecht 2016</xref>).</p></tp:treatment-sec><ref-list><ref id="B8"><mixed-citation xmlns:xlink="http://www.w3.org/1999/xlink" xlink:type="simple"><person-group><name name-style="western"><surname>Crous</surname><given-names>PW</given-names></name><name name-style="western"><surname>Cowan</surname><given-names>DA</given-names></name><name name-style="western"><surname>Maggs-Kölling</surname><given-names>G</given-names></name><name name-style="western"><surname>Yilmaz</surname><given-names>N</given-names></name><name name-style="western"><surname>Thangavel</surname><given-names>R</given-names></name><name name-style="western"><surname>Wingfield</surname><given-names>MJ</given-names></name><name name-style="western"><surname>Noordeloos</surname><given-names>M</given-names></name><name name-style="western"><surname>Dima</surname><given-names>B</given-names></name><name name-style="western"><surname>Brandrud</surname><given-names>TE</given-names></name><name name-style="western"><surname>Jansen</surname><given-names>GM</given-names></name><name name-style="western"><surname>Morozova</surname><given-names>O</given-names></name><name name-style="western"><surname>Vila</surname><given-names>J</given-names></name><name name-style="western"><surname>Shivas</surname><given-names>R</given-names></name><name name-style="western"><surname>Tan</surname><given-names>YP</given-names></name><name name-style="western"><surname>Bishop-Hurley</surname><given-names>SL</given-names></name><name name-style="western"><surname>Lacey</surname><given-names>E</given-names></name><name name-style="western"><surname>Marney</surname><given-names>TS</given-names></name><name name-style="western"><surname>Larsson</surname><given-names>E</given-names></name><name name-style="western"><surname>Floch</surname><given-names>GL</given-names></name><name name-style="western"><surname>Lombard</surname><given-names>L</given-names></name><name name-style="western"><surname>Nodet</surname><given-names>P</given-names></name><name name-style="western"><surname>Hubka</surname><given-names>V</given-names></name><name name-style="western"><surname>Alvarado</surname><given-names>P</given-names></name><name name-style="western"><surname>Berraf-Tebbal</surname><given-names>A</given-names></name><name name-style="western"><surname>Reyes</surname><given-names>JD</given-names></name><name name-style="western"><surname>Delgado</surname><given-names>G</given-names></name><name name-style="western"><surname>Eichmeier</surname><given-names>A</given-names></name><name name-style="western"><surname>Jordal</surname><given-names>JB</given-names></name><name name-style="western"><surname>Kachalkin</surname><given-names>A</given-names></name><name name-style="western"><surname>Kubátová</surname><given-names>A</given-names></name><name name-style="western"><surname>Macia-Vicente</surname><given-names>JG</given-names></name><name name-style="western"><surname>Malysheva</surname><given-names>E</given-names></name><name name-style="western"><surname>Papp</surname><given-names>V</given-names></name><name name-style="western"><surname>Sharma</surname><given-names>A</given-names></name><name name-style="western"><surname>Spetik</surname><given-names>M</given-names></name><name name-style="western"><surname>Strašiftáková</surname><given-names>D</given-names></name><name name-style="western"><surname>Tomashevskaya</surname><given-names>MA</given-names></name><name name-style="western"><surname>Abad</surname><given-names>JA</given-names></name><name name-style="western"><surname>Abad</surname><given-names>ZG</given-names></name><name name-style="western"><surname>Alexandrova</surname><given-names>AV</given-names></name><name name-style="western"><surname>Anand</surname><given-names>G</given-names></name><name name-style="western"><surname>Arenas</surname><given-names>F</given-names></name><name name-style="western"><surname>Ashtekar</surname><given-names>ND</given-names></name><name name-style="western"><surname>Balashov</surname><given-names>S</given-names></name><name name-style="western"><surname>Bañares</surname><given-names>Á</given-names></name><name name-style="western"><surname>Baroncelli</surname><given-names>R</given-names></name><name name-style="western"><surname>Bera</surname><given-names>I</given-names></name><name name-style="western"><surname>Biketova</surname><given-names>AY</given-names></name><name name-style="western"><surname>Blomquist</surname><given-names>CL</given-names></name><name name-style="western"><surname>Boekhout</surname><given-names>T</given-names></name><name name-style="western"><surname>Boertmann</surname><given-names>D</given-names></name><name name-style="western"><surname>Bulyonkova</surname><given-names>T</given-names></name><name name-style="western"><surname>Burgess</surname><given-names>TI</given-names></name><name name-style="western"><surname>Carnegie</surname><given-names>A</given-names></name><name name-style="western"><surname>Díaz</surname><given-names>JFC</given-names></name><name name-style="western"><surname>Corriol</surname><given-names>G</given-names></name><name name-style="western"><surname>Cunnington</surname><given-names>J</given-names></name><name name-style="western"><surname>Cruz</surname><given-names>M</given-names></name><name name-style="western"><surname>Damm</surname><given-names>U</given-names></name><name name-style="western"><surname>Davoodian</surname><given-names>N</given-names></name><name name-style="western"><surname>Santiago</surname><given-names>A</given-names></name><name name-style="western"><surname>Dearnaley</surname><given-names>JDW</given-names></name><name name-style="western"><surname>Freitas</surname><given-names>LWSd</given-names></name><name name-style="western"><surname>Dhileepan</surname><given-names>K</given-names></name><name name-style="western"><surname>Dimitrov</surname><given-names>RA</given-names></name><name name-style="western"><surname>Piazza</surname><given-names>SD</given-names></name><name name-style="western"><surname>Fatima</surname><given-names>S</given-names></name><name name-style="western"><surname>Fuljer</surname><given-names>F</given-names></name><name name-style="western"><surname>Galera</surname><given-names>H</given-names></name><name name-style="western"><surname>Ghosh</surname><given-names>A</given-names></name><name name-style="western"><surname>Giraldo</surname><given-names>A</given-names></name><name name-style="western"><surname>Glushakova</surname><given-names>AM</given-names></name><name name-style="western"><surname>Gorczak</surname><given-names>M</given-names></name><name name-style="western"><surname>Gouliamova</surname><given-names>D</given-names></name><name name-style="western"><surname>Gramaje</surname><given-names>D</given-names></name><name name-style="western"><surname>Groenewald</surname><given-names>M</given-names></name><name name-style="western"><surname>Gunsch</surname><given-names>CK</given-names></name><name name-style="western"><surname>Gutiérrez</surname><given-names>A</given-names></name><name name-style="western"><surname>Holdom</surname><given-names>D</given-names></name><name name-style="western"><surname>Houbraken</surname><given-names>J</given-names></name><name name-style="western"><surname>Ismailov</surname><given-names>A</given-names></name><name name-style="western"><surname>Istel</surname><given-names>Ł</given-names></name><name name-style="western"><surname>Iturriaga</surname><given-names>T</given-names></name><name name-style="western"><surname>Jeppson</surname><given-names>M</given-names></name><name name-style="western"><surname>Jurjević</surname><given-names>Ž</given-names></name><name name-style="western"><surname>Kalinina</surname><given-names>L</given-names></name><name name-style="western"><surname>I KV</surname><given-names>Kautmanová I</given-names></name><name name-style="western"><surname>Khalid</surname><given-names>AN</given-names></name><name name-style="western"><surname>Kiran</surname><given-names>M</given-names></name><name name-style="western"><surname>Kiss</surname><given-names>L</given-names></name><name name-style="western"><surname>Kovács</surname><given-names>Á</given-names></name><name name-style="western"><surname>Kurose</surname><given-names>D</given-names></name><name name-style="western"><surname>Kušan</surname><given-names>I</given-names></name><name name-style="western"><surname>Lad</surname><given-names>S</given-names></name><name name-style="western"><surname>Læssøe</surname><given-names>T</given-names></name><name name-style="western"><surname>Lee</surname><given-names>HB</given-names></name><name name-style="western"><surname>Luangsa-Ard</surname><given-names>JJ</given-names></name><name name-style="western"><surname>Lynch</surname><given-names>M</given-names></name><name name-style="western"><surname>Popov</surname><given-names>E</given-names></name><name name-style="western"><surname>Matočec</surname><given-names>N</given-names></name><name name-style="western"><surname>Reschke</surname><given-names>K</given-names></name></person-group> (<year>2021a</year>) <article-title>Fungal Planet description sheets: 1182–1283.</article-title><source>Persoonia - Molecular Phylogeny and Evolution of <tp:taxon-name><tp:taxon-name-part taxon-name-part-type="kingdom">Fungi</tp:taxon-name-part></tp:taxon-name></source><volume>46</volume>: <fpage>313</fpage>–<lpage>528</lpage>. <ext-link xlink:href="10.3767/persoonia.2021.46.11" ext-link-type="doi" xlink:type="simple">https://doi.org/10.3767/persoonia.2021.46.11</ext-link></mixed-citation></ref><ref id="B34"><mixed-citation xmlns:xlink="http://www.w3.org/1999/xlink" xlink:type="simple"><person-group><name name-style="western"><surname>Noordeloos</surname><given-names>ME</given-names></name></person-group> (<year>2004</year>) <source><italic><tp:taxon-name><tp:taxon-name-part taxon-name-part-type="genus">Entoloma</tp:taxon-name-part></tp:taxon-name></italic> s.L. Fungi Europaei 5.</source><publisher-name>Edizioni Candusso</publisher-name>, <publisher-loc>Italy</publisher-loc>, <size units="page">760 pp</size>.</mixed-citation></ref><ref id="B36"><mixed-citation xmlns:xlink="http://www.w3.org/1999/xlink" xlink:type="simple"><person-group><name name-style="western"><surname>Noordeloos</surname><given-names>ME</given-names></name><name name-style="western"><surname>Hausknecht</surname><given-names>A</given-names></name></person-group> (<year>2016</year>) <article-title>Die Gattung <italic><tp:taxon-name><tp:taxon-name-part taxon-name-part-type="genus">Entoloma</tp:taxon-name-part></tp:taxon-name></italic> von den Maskarenen und Seychellen.</article-title><source>Zeitschrift für Mykologie</source><volume>82</volume>: <fpage>295</fpage>–<lpage>347</lpage>.</mixed-citation></ref></ref-list></tp:taxon-treatment>
